# Supplementary material for: The stability of phenolic compounds and the colour of lingonberry juice with the addition of different sweeteners during thermal treatment and storage
Source: Heliyon. 2023 May 3;9(5):e15959. doi: 10.1016/j.heliyon.2023.e15959 (PMC10192756; doi:10.1016/j.heliyon.2023.e15959)
Supplement: Multimedia component 1 [file mmc1.xlsx]

## Sheet: Table S1
Table S1. Characterisation of phenolic compounds in lingonberry juice using HPLC-DAD-MS
No.	Compound	tR (min)	λmax (nm)	MW (g/mol)	[M – H]– (m/z)	MS2 (m/z)	[M + H]+ (m/z)	MS2 (m/z)	Standard	Ref.a
	Anthocyanins
1	Cyanidin-3-O-galactoside	19.2	516	449	447	285	449	287	yes	1,3,
2	Cyanidin-3-O-glucoside	21.1	517	449	447	285	449	287	yes	1,3,
3	Cyanidin-3-O-arabinoside	23.1	516	419	417	285	419	287		1,3,
	Flavonols
4	Quercetin-3-O-galactoside	36.5	354	464	463	301	465	303		1,2,3,4
5	Quercetin-3-O-arabinoside	39.8	345	434	433	301	435	303		1,2,3,4
6	Quercetin-3-O-rhamnoside	40.9	354	448	447	Table S1	449	303		1,2,3,4
7	Quercetin-3-O-(3-HMG)-rhamnosideb	46.2	349	492	591	301	593	303		1,2,3,4
8	Quercetin	48.6	372	302	301	301, 179, 151			yes	1, 2, 4
	Flavan-3-ols
9	Procyanidin dimer B	12.5	280	578	577	425, 407, 289	579		yes	1,2,3,4
10	Catechin	14.3	279	290	289	245, 205	291	273, 139, 123	yes	1,2,3,4
11	Epicatechin	19.9	280	290	289	245, 205	291	273, 139, 123	yes	1, 3
12	Procyanidin dimer A	35.3	280	576	575	539, 449, 289	577		yes	1,2,3,4
	Hydroxycinnamic acids
13	p-Coumaric acid hexoside	16.3	316	326	325	163				1,
14	3-caffeoylquinic acid (chlorogenic acid)	17.2	322	354	353	191			yes	1,2,4
15	p-Coumaric acid	26.7	310	163	119				yes	2, 4
16	Ferulic acid hexoside 1	31.5	322	356	355	193				1,2,3,4
17	Ferulic acid hexoside 2	34	315	356	355	193				1,3,4	T
	Other compounds
	3,4-dihydroxybenzoic acid (protocatechuic acid)	8.8	260, 294	154	153	109	155		yes
	2,4,6-trihydroxybenzaldehyde (phloroglucinaldehyde)	24	291	154	153	151, 125, 109	155		yes
	a1: Bujor et al. (2018); 2: Hokkanen et al. (2009); 3: Ek et al. (2006), 4: Kelanne et al (2019)
	bHMG = Hydroxy methyl glutaroyl
	Literature cited
	1: Bujor, O.C., Ginies, C., Popa, V.I., and Dufour, C. (2018). Phenolic compounds and antioxidant activity of lingonberry (Vaccinium vitis-idaea L.) leaf, stem and fruit at different harvest periods. Food Chem. 252, 356-365.
	2: Hokkanen, J., Mattila, S., Jaakola, L., Pirttila, A.M., and Tolonen, A. (2009). Identification of phenolic compounds from lingonberry (Vaccinium vitis-idaea L.), bilberry (Vaccinium myrtillus L.) and hybrid bilberry (Vaccinium x intermedium Ruthe L.) leaves. J. 3: Agric. Food Chem. 57, 9437-9447.
	3: Ek, S., Kartimo, H., Mattila, S., and Tolonen, A. (2006). Characterization of phenolic compounds from lingonberry (Vaccinium vitis-idaea). J. Agric. Food Chem. 54, 9834-9842
	4: Kelanne, N., Laaksonen, O., Seppala, T., Yang, W., Tuukkanen, K., Loponen, J., and Yang, B.R. (2019). Impact of cyclodextrin treatment on composition and sensory properties of lingonberry (Vaccinium vitis-idaea) juice. Lwt-Food Sci. Technol. 113.

## Sheet: Table S2
Table S2. Concentrations (mg/100 mL) of selected phenolic compounds in unsweetened juice (US) and juice with 10% sucrose (SUK) during thermal treatmenta,b
Juice	Temp (°C)	Time (min)	Cy-gal	Cy-glu	Cy-ara	Q-gal	Q-ara	Q-rham	Q-(HMG)-rham	Q	Cat	Epicat	A-type dimer	B-type dimer	p-CA-hex	3-CQA	FA-hex 1	FA-hex 2	p-CA
US		0	41.1 ± 0.9	2.29 ± 0.02	6.61 ± 0.05	4.20 ± 0.09	2.06 ± 0.30	5.39 ± 0.07	3.81 ± 0.06	3.70 ± 0.53	25.8 ± 0.6	9.7 ± 1.0	21.5 ± 1.3	22.2 ± 0.1	3.27 ± 0.04	1.48 ± 0.02	2.45 ± 0.02	2.44 ± 0.04	1.50 ± 0.07
	50	5	39.5 ± 0.2	2.29 ± 0.01	6.60 ± 0.04	4.03 ± 0.03	1.64 ± 0.11	5.39 ± 0.06	3.82 ± 0.02	4.28 ± 0.06	25.4 ± 0.2	7.6 ± 0.4	21.7 ± 0.1	22.1 ± 0.1	3.23 ± 0.01	1.47 ± 0.01	2.46 ± 0.00	2.46 ± 0.01	1.56 ± 0.01
		10	40.0 ± 2.0	2.30 ± 0.03	6.66 ± 0.13	4.13 ± 0.23	1.75 ± 0.35	5.41 ± 0.11	3.85 ± 0.05	4.05 ± 0.53	25.1 ± 0.4	8.5 ± 1.0	21.1 ± 1.1	22.3 ± 0.3	3.26 ± 0.08	1.49 ± 0.02	2.48 ± 0.02	2.34 ± 0.27	1.57 ± 0.04
		30	39.4 ± 1.9	2.28 ± 0.03	6.60 ± 0.11	4.14 ± 0.21	1.89 ± 0.29	5.44 ± 0.08	3.85 ± 0.03	3.91 ± 0.49	24.7 ± 0.2	9.4 ± 1.9	20.1 ± 0.8	22.3 ± 0.3	3.24 ± 0.09	1.50 ± 0.03	2.48 ± 0.03	2.36 ± 0.27	1.59 ± 0.05
		60	37.9 ± 1.5	2.25 ± 0.02	6.48 ± 0.07	4.01 ± 0.19	1.74 ± 0.24	5.38 ± 0.09	3.82 ± 0.04	4.15 ± 0.42	24.8 ± 0.3	8.7 ± 1.4	20.4 ± 0.9	22.1 ± 0.3	3.15 ± 0.08	1.49 ± 0.04	2.47 ± 0.03	2.48 ± 0.04	1.64 ± 0.03
		120	36.9 ± 0.1	2.23 ± 0.01	6.37 ± 0.02	3.92 ± 0.01	1.64 ± 0.01	5.38 ± 0.00	3.87 ± 0.00	4.52 ± 0.00	25.3 ± 0.0	7.8 ± 0.2	21.6 ± 0.2	22.1 ± 0.2	2.97 ± 0.18	1.56 ± 0.08	2.48 ± 0.01	2.20 ± 0.39	1.68 ± 0.04
	75	5	42.5 ± 1.9	2.32 ± 0.08	6.72 ± 0.28	4.44 ± 0.20	2.39 ± 0.07	5.52 ± 0.21	3.92 ± 0.15	3.29 ± 0.15	25.2 ± 0.3	9.7 ± 1.5	21.1 ± 0.7	22.5 ± 0.6	3.35 ± 0.08	1.51 ± 0.04	2.52 ± 0.07	2.51 ± 0.07	1.52 ± 0.03
		10	41.9 ± 0.8	2.30 ± 0.03	6.62 ± 0.11	4.43 ± 0.09	2.37 ± 0.03	5.54 ± 0.06	3.93 ± 0.05	3.42 ± 0.03	25.4 ± 0.4	9.3 ± 1.7	21.2 ± 1.0	22.6 ± 0.2	3.37 ± 0.02	1.54 ± 0.01	2.52 ± 0.02	2.52 ± 0.04	1.50 ± 0.03
		30	39.2 ± 0.2	2.19 ± 0.01	6.05 ± 0.04	4.31 ± 0.05	2.17 ± 0.01	5.36 ± 0.01	3.82 ± 0.02	3.59 ± 0.04	25.1 ± 0.9	10.1 ± 0.2	20.0 ± 1.2	22.6 ± 0.1	3.29 ± 0.01	1.57 ± 0.00	2.50 ± 0.02	2.48 ± 0.05	1.57 ± 0.03
		60	36.3 ± 0.8	2.05 ± 0.03	5.43 ± 0.10	4.25 ± 0.10	1.93 ± 0.08	5.20 ± 0.13	3.80 ± 0.05	3.99 ± 0.08	25.9 ± 1.1	9.6 ± 1.5	19.3 ± 1.0	22.8 ± 0.5	3.20 ± 0.05	1.55 ± 0.03	2.53 ± 0.08	2.50 ± 0.05	1.64 ± 0.05
		120	31.7 ± 0.5	1.85 ± 0.03	4.50 ± 0.08	4.16 ± 0.04	1.62 ± 0.02	4.97 ± 0.06	3.76 ± 0.03	5.00 ± 0.14	25.1 ± 0.7	9.0 ± 1.3	18.1 ± 1.0	23.6 ± 0.4	3.02 ± 0.04	1.53 ± 0.02	2.53 ± 0.05	2.47 ± 0.07	1.81 ± 0.04
	85	5	42.5 ± 2.4	2.32 ± 0.11	6.69 ± 0.34	4.43 ± 0.16	2.39 ± 0.08	5.54 ± 0.23	3.93 ± 0.15	3.33 ± 0.02	25.4 ± 0.6	9.7 ± 1.5	21.2 ± 1.2	22.6 ± 0.8	3.38 ± 0.09	1.53 ± 0.03	2.53 ± 0.07	2.50 ± 0.08	1.49 ± 0.03
		10	41.1 ± 1.2	2.27 ± 0.05	6.41 ± 0.18	4.41 ± 0.12	2.30 ± 0.02	5.48 ± 0.11	3.92 ± 0.07	3.51 ± 0.15	25.2 ± 0.3	9.4 ± 1.7	20.9 ± 1.1	22.6 ± 0.3	3.34 ± 0.03	1.55 ± 0.01	2.53 ± 0.02	2.52 ± 0.04	1.54 ± 0.01
		30	35.7 ± 0.5	2.05 ± 0.02	5.26 ± 0.06	4.23 ± 0.06	1.90 ± 0.02	5.13 ± 0.07	3.80 ± 0.04	4.39 ± 0.18	25.4 ± 1.1	9.4 ± 1.8	19.1 ± 0.9	22.7 ± 0.2	3.15 ± 0.03	1.55 ± 0.01	2.51 ± 0.05	2.50 ± 0.02	1.71 ± 0.04
		60	30.2 ± 1.0	1.82 ± 0.04	4.09 ± 0.12	4.11 ± 0.13	1.45 ± 0.04	4.78 ± 0.13	3.76 ± 0.09	5.62 ± 0.21	25.5 ± 1.6	8.6 ± 1.8	17.9 ± 0.9	23.7 ± 0.7	2.89 ± 0.04	1.49 ± 0.01	2.52 ± 0.08	2.51 ± 0.06	1.94 ± 0.05
		120	21.9 ± 0.3	1.45 ± 0.02	2.54 ± 0.01	3.78 ± 0.01	0.90 ± 0.01	4.15 ± 0.03	3.65 ± 0.03	7.58 ± 0.08	24.7 ± 0.9	8.9 ± 1.3	13.9 ± 1.0	23.6 ± 0.4	2.42 ± 0.03	1.43 ± 0.05	2.51 ± 0.02	2.48 ± 0.04	2.32 ± 0.03
	95	5	41.4 ± 0.6	2.27 ± 0.02	6.49 ± 0.07	4.38 ± 0.05	2.34 ± 0.00	5.46 ± 0.08	3.89 ± 0.05	3.39 ± 0.11	25.1 ± 0.3	9.7 ± 1.4	21.0 ± 1.1	22.5 ± 0.2	3.36 ± 0.02	1.53 ± 0.02	2.52 ± 0.02	2.51 ± 0.04	1.50 ± 0.02
		10	38.3 ± 1.2	2.15 ± 0.07	5.86 ± 0.19	4.27 ± 0.12	2.14 ± 0.05	5.24 ± 0.14	3.78 ± 0.09	3.78 ± 0.07	25.4 ± 0.7	9.1 ± 0.5	19.2 ± 0.6	21.9 ± 0.7	3.21 ± 0.10	1.53 ± 0.04	2.45 ± 0.09	2.41 ± 0.09	1.55 ± 0.05
		30	29.6 ± 0.9	1.83 ± 0.06	3.92 ± 0.12	4.05 ± 0.10	1.40 ± 0.03	4.63 ± 0.11	3.73 ± 0.06	5.94 ± 0.18	25.1 ± 1.1	8.2 ± 1.6	17.6 ± 0.9	23.1 ± 0.5	2.71 ± 0.13	1.52 ± 0.04	2.50 ± 0.06	2.47 ± 0.06	1.96 ± 0.07
		60	18.6 ± 0.4	1.34 ± 0.03	1.90 ± 0.02	3.58 ± 0.06	0.72 ± 0.00	3.62 ± 0.07	3.51 ± 0.05	8.48 ± 0.12	24.0 ± 1.3	8.0 ± 1.5	12.2 ± 1.3	22.4 ± 0.6	2.11 ± 0.02	1.31 ± 0.11	2.46 ± 0.06	2.44 ± 0.03	2.48 ± 0.01
		120	7.6 ± 0.4	0.74 ± 0.03	0.48 ± 0.02	2.88 ± 0.07	0.28 ± 0.01	2.22 ± 0.08	3.15 ± 0.07	9.92 ± 1.12	22.2 ± 1.6	7.1 ± 0.6	9.5 ± 0.6	20.5 ± 0.8	1.25 ± 0.04	1.32 ± 0.02	2.41 ± 0.04	2.45 ± 0.17	3.11 ± 0.04
SUK		0	38.6 ± 1.2	2.15 ± 0.02	6.22 ± 0.08	3.94 ± 0.14	1.98 ± 0.33	5.05 ± 0.08	3.58 ± 0.05	3.35 ± 0.45	24.0 ± 0.7	9.0 ± 1.4	20.4 ± 1.1	20.9 ± 0.3	3.03 ± 0.13	1.40 ± 0.03	2.31 ± 0.02	2.24 ± 0.21	1.39 ± 0.04
	50	5	36.5 ± 0.5	2.13 ± 0.01	6.16 ± 0.04	3.71 ± 0.06	1.51 ± 0.12	5.03 ± 0.02	3.57 ± 0.01	4.05 ± 0.13	23.7 ± 0.1	7.1 ± 0.3	20.2 ± 0.2	20.7 ± 0.1	3.01 ± 0.01	1.38 ± 0.01	2.30 ± 0.01	2.31 ± 0.03	1.48 ± 0.03
		10	37.8 ± 1.3	2.15 ± 0.02	6.21 ± 0.06	3.86 ± 0.13	1.77 ± 0.24	5.07 ± 0.07	3.59 ± 0.02	3.63 ± 0.36	23.4 ± 0.3	8.7 ± 1.5	19.0 ± 0.9	20.8 ± 0.2	3.05 ± 0.06	1.41 ± 0.03	2.33 ± 0.03	2.19 ± 0.25	1.45 ± 0.03
		30	37.4 ± 1.9	2.14 ± 0.03	6.19 ± 0.14	3.89 ± 0.23	1.76 ± 0.30	5.11 ± 0.11	3.62 ± 0.06	3.69 ± 0.46	23.9 ± 0.7	8.2 ± 1.1	19.8 ± 0.9	21.0 ± 0.4	3.02 ± 0.11	1.42 ± 0.05	2.33 ± 0.03	2.31 ± 0.07	1.47 ± 0.04
		60	35.5 ± 0.3	2.11 ± 0.01	6.05 ± 0.02	3.68 ± 0.02	1.55 ± 0.01	5.00 ± 0.02	3.59 ± 0.02	4.02 ± 0.11	23.7 ± 0.1	7.1 ± 0.0	18.9 ± 1.8	20.6 ± 0.1	2.94 ± 0.02	1.38 ± 0.01	2.30 ± 0.01	2.31 ± 0.01	1.51 ± 0.00
		120	35.3 ± 1.5	2.09 ± 0.03	6.00 ± 0.11	3.78 ± 0.16	1.72 ± 0.17	5.12 ± 0.09	3.63 ± 0.04	3.95 ± 0.42	23.8 ± 0.7	8.5 ± 1.6	19.4 ± 1.3	21.0 ± 0.4	2.94 ± 0.08	1.44 ± 0.03	2.33 ± 0.03	2.29 ± 0.05	1.57 ± 0.01
	75	5	39.1 ± 0.2	2.14 ± 0.01	6.18 ± 0.02	4.06 ± 0.01	2.21 ± 0.04	5.11 ± 0.03	3.60 ± 0.03	3.03 ± 0.06	24.1 ± 0.7	8.5 ± 1.4	19.4 ± 1.3	20.8 ± 0.1	3.11 ± 0.01	1.41 ± 0.01	2.35 ± 0.01	2.31 ± 0.03	1.40 ± 0.00
		10	39.0 ± 0.5	2.13 ± 0.00	6.12 ± 0.05	4.10 ± 0.02	2.22 ± 0.02	5.14 ± 0.06	3.64 ± 0.04	3.12 ± 0.04	24.2 ± 0.5	8.7 ± 1.0	20.7 ± 1.1	21.1 ± 0.3	3.15 ± 0.03	1.43 ± 0.01	2.35 ± 0.03	2.19 ± 0.24	1.41 ± 0.02
		30	36.6 ± 0.1	2.05 ± 0.00	5.66 ± 0.01	4.05 ± 0.01	2.11 ± 0.02	5.08 ± 0.02	3.62 ± 0.06	3.43 ± 0.09	24.3 ± 0.2	7.8 ± 1.3	20.7 ± 0.1	21.2 ± 0.1	2.93 ± 0.14	1.55 ± 0.05	2.35 ± 0.01	2.16 ± 0.17	1.42 ± 0.03
		60	35.1 ± 1.4	1.98 ± 0.06	5.25 ± 0.18	4.14 ± 0.17	1.92 ± 0.06	5.08 ± 0.18	3.68 ± 0.14	3.84 ± 0.09	25.4 ± 0.8	10.0 ± 0.5	17.8 ± 0.8	22.1 ± 0.9	3.06 ± 0.13	1.52 ± 0.03	2.45 ± 0.11	2.40 ± 0.10	1.55 ± 0.10
		120	29.7 ± 0.1	1.73 ± 0.00	4.23 ± 0.00	3.92 ± 0.03	1.58 ± 0.01	4.75 ± 0.02	3.57 ± 0.01	4.78 ± 0.07	23.5 ± 0.3	8.3 ± 1.2	18.0 ± 1.1	22.1 ± 0.2	2.84 ± 0.03	1.46 ± 0.03	2.36 ± 0.04	2.29 ± 0.05	1.68 ± 0.01
	85	5	38.7 ± 0.2	2.13 ± 0.00	6.11 ± 0.01	4.10 ± 0.05	2.21 ± 0.01	5.10 ± 0.03	3.62 ± 0.01	3.16 ± 0.04	24.5 ± 0.3	8.7 ± 1.1	20.5 ± 1.4	20.8 ± 0.1	3.11 ± 0.02	1.42 ± 0.01	2.33 ± 0.01	2.27 ± 0.02	1.39 ± 0.02
		10	38.8 ± 1.5	2.14 ± 0.06	6.04 ± 0.20	4.14 ± 0.10	2.18 ± 0.05	5.18 ± 0.16	3.69 ± 0.10	3.27 ± 0.03	24.0 ± 0.5	9.1 ± 1.3	19.6 ± 1.3	21.4 ± 0.7	3.17 ± 0.07	1.46 ± 0.02	2.40 ± 0.05	2.37 ± 0.05	1.44 ± 0.03
		30	33.8 ± 0.7	1.93 ± 0.03	4.98 ± 0.10	4.03 ± 0.06	1.83 ± 0.02	4.92 ± 0.09	3.64 ± 0.05	4.16 ± 0.21	24.3 ± 1.1	8.9 ± 1.7	18.2 ± 0.4	21.7 ± 0.6	2.88 ± 0.23	1.52 ± 0.07	2.40 ± 0.05	2.19 ± 0.36	1.58 ± 0.06
		60	28.0 ± 0.5	1.69 ± 0.03	3.81 ± 0.07	3.88 ± 0.04	1.40 ± 0.03	4.53 ± 0.06	3.55 ± 0.03	5.33 ± 0.19	22.9 ± 0.2	7.4 ± 0.9	16.9 ± 0.9	21.4 ± 0.3	2.72 ± 0.02	1.38 ± 0.08	2.37 ± 0.05	2.35 ± 0.03	1.80 ± 0.02
		120	20.4 ± 0.3	1.34 ± 0.01	2.38 ± 0.01	3.56 ± 0.02	0.85 ± 0.05	3.98 ± 0.06	3.45 ± 0.03	6.74 ± 0.31	23.1 ± 1.0	8.3 ± 1.4	13.6 ± 1.6	21.6 ± 0.8	2.32 ± 0.01	1.29 ± 0.07	2.37 ± 0.04	2.37 ± 0.03	2.16 ± 0.02
	95	5	40.8 ± 1.5	2.21 ± 0.07	6.37 ± 0.21	4.27 ± 0.11	2.27 ± 0.07	5.32 ± 0.16	3.78 ± 0.12	3.21 ± 0.1	24.1 ± 0.5	9.7 ± 0.5	19.6 ± 0.4	21.7 ± 0.6	3.23 ± 0.07	1.46 ± 0.02	2.43 ± 0.04	2.41 ± 0.05	1.44 ± 0.02
		10	36.7 ± 1.1	2.07 ± 0.07	5.62 ± 0.17	4.07 ± 0.10	2.03 ± 0.01	5.00 ± 0.10	3.63 ± 0.10	3.53 ± 0.12	24.0 ± 1.0	8.2 ± 1.0	19.8 ± 1.4	21.1 ± 0.7	3.09 ± 0.08	1.47 ± 0.04	2.36 ± 0.07	2.34 ± 0.10	1.48 ± 0.05
		30	27.8 ± 0.7	1.72 ± 0.04	3.71 ± 0.10	3.88 ± 0.07	1.36 ± 0.03	4.44 ± 0.11	3.55 ± 0.07	5.51 ± 0.27	23.9 ± 1.2	7.9 ± 1.7	16.9 ± 0.7	21.6 ± 0.7	2.65 ± 0.03	1.37 ± 0.06	2.38 ± 0.06	2.36 ± 0.03	1.87 ± 0.06
		60	18.0 ± 0.8	1.28 ± 0.05	1.87 ± 0.10	3.52 ± 0.14	0.72 ± 0.01	3.62 ± 0.13	3.42 ± 0.11	7.93 ± 0.42	23.0 ± 1.6	7.9 ± 1.5	13.9 ± 0.8	20.9 ± 1.1	2.04 ± 0.08	1.33 ± 0.03	2.39 ± 0.08	2.37 ± 0.12	2.38 ± 0.07
		120	6.9 ± 0.3	0.66 ± 0.03	0.45 ± 0.02	2.76 ± 0.03	0.29 ± 0.02	1.49 ± 1.29	3.00 ± 0.06	10.08 ± 0.74	18.2 ± 1.5	5.3 ± 0.8	8.5 ± 0.8	16.4 ± 0.9	1.24 ± 0.04	1.22 ± 0.01	2.28 ± 0.04	2.33 ± 0.11	2.93 ± 0.06
aAbbreviations used: cy, cyanidin; gal, galactoside; glu, glucoside; ara, arabinoside; Q, quercetin; rham, rhamnoside; HMG, 3-hydroxy-3-methylglutaroyl; hex, hexoside; CA, coumaric acid; CQA, caffeoylquinic acid; FA, ferulic acid. bThe concentrations are mean values and standard deviations of triplicate samples (n=3).

## Sheet: Table S3
Table S3. Concentrations (mg/100 mL) of selected phenolic compounds in unsweetened juice (US), juice with 10% sucrose (SUK), juice with 0.017% sucralose (SUC) and juice with 0.057% acesulfame K (ACE) during storage a,b
Juice	Temp. (°C)	Time (weeks)	Cy-gal	Cy-glu	Cy-ara	Q-gal	Q-ara	Q-rham	Q-(HMG)-rham	Q	Cat	Epicat	A-type dimer	B-type dimer	p-CA-hex	3-CQA	FA-hex 1	FA-hex 2	p-CA
US		0	41.1 ± 0.9	2.29 ± 0.02	6.61 ± 0.05	4.20 ± 0.09	2.06 ± 0.3	5.39 ± 0.07	3.81 ± 0.06	3.70 ± 0.53	25.8 ± 0.6	9.7 ± 1.0	21.5 ± 1.3	22.2 ± 0.1	3.27 ± 0.04	1.48 ± 0.02	2.45 ± 0.02	2.44 ± 0.04	1.50 ± 0.07
	6	2	37.2 ± 1.5	2.24 ± 0.08	6.42 ± 0.24	3.88 ± 0.16	1.32 ± 0.11	5.46 ± 0.16	3.85 ± 0.14	4.85 ± 0.21	25.1 ± 1.3	9.9 ± 0.1	20.7 ± 1.3	22.1 ± 0.5	3.12 ± 0.05	1.45 ± 0.02	2.43 ± 0.04	2.46 ± 0.04	1.69 ± 0.01
		6	28.3 ± 2.9	2.04 ± 0.19	5.78 ± 0.56	3.03 ± 0.30	0.76 ± 0.08	5.45 ± 0.46	3.83 ± 0.35	5.83 ± 0.72	23.2 ± 1.4	8.9 ± 0.4	15.8 ± 0.8	21.2 ± 1.4	2.74 ± 0.16	1.35 ± 0.08	2.35 ± 0.16	2.27 ± 0.28	2.05 ± 0.09
		16	15.9 ± 0.1	1.58 ± 0.00	4.42 ± 0.02	1.71 ± 0.01	0.68 ± 0.01	5.30 ± 0.04	3.71 ± 0.03	4.81 ± 0.28	19.1 ± 0.0	7.4 ± 0.1	16.1 ± 0.0	19.2 ± 0.0	2.23 ± 0.01	1.21 ± 0.00	2.15 ± 0.00	2.29 ± 0.00	2.58 ± 0.02
	22	2	13.1 ± 0.6	1.74 ± 0.09	4.79 ± 0.28	1.93 ± 0.08	0.70 ± 0.03	5.40 ± 0.27	3.81 ± 0.18	6.24 ± 0.27	21.2 ± 1.1	8.2 ± 0.5	14.2 ± 0.6	20.8 ± 1.1	1.84 ± 0.08	1.31 ± 0.06	2.23 ± 0.09	2.22 ± 0.11	3.03 ± 0.18
		6	2.5 ± 0.1	0.91 ± 0.01	2.33 ± 0.02	1.04 ± 0.00	0.59 ± 0.00	5.11 ± 0.04	3.57 ± 0.03	2.46 ± 0.09	14.9 ± 0.1	5.7 ± 0.0	6.6 ± 0.1	16.5 ± 0.1	0.99 ± 0.01	1.04 ± 0.01	1.85 ± 0.01	2.09 ± 0.20	3.78 ± 0.06
		16	0.3 ± 0.0	0.17 ± 0.00	0.33 ± 0.00	0.53 ± 0.25	0.46 ± 0.01	4.70 ± 0.02	3.19 ± 0.01	0.06 ± 0.00	7.9 ± 0.0	4.1 ± 0.5	4.1 ± 0.0	9.4 ± 0.1	0.67 ± 0.01	0.85 ± 0.01	1.46 ± 0.02	1.90 ± 0.01	4.13 ± 0.02
SUK		0	38.6 ± 1.2	2.15 ± 0.02	6.22 ± 0.08	3.94 ± 0.14	1.98 ± 0.33	5.05 ± 0.08	3.58 ± 0.05	3.35 ± 0.45	24.0 ± 0.7	9.0 ± 1.4	20.4 ± 1.1	20.9 ± 0.3	3.03 ± 0.13	1.40 ± 0.03	2.31 ± 0.02	2.24 ± 0.21	1.39 ± 0.04
	6	2	33.7 ± 0.3	2.05 ± 0.00	5.87 ± 0.02	3.50 ± 0.04	1.28 ± 0.06	5.02 ± 0.02	3.53 ± 0.00	4.30 ± 0.09	23.9 ± 0.1	9.2 ± 0.1	19.0 ± 0.7	20.5 ± 0.0	2.91 ± 0.01	1.35 ± 0.00	2.26 ± 0.00	2.29 ± 0.00	1.57 ± 0.01
		6	25.4 ± 0.5	1.87 ± 0.02	5.25 ± 0.07	2.71 ± 0.05	0.72 ± 0.01	5.07 ± 0.05	3.57 ± 0.05	5.54 ± 0.23	21.4 ± 0.9	8.3 ± 0.0	17.8 ± 0.5	19.7 ± 0.2	2.56 ± 0.02	1.27 ± 0.01	2.21 ± 0.02	2.25 ± 0.01	1.94 ± 0.01
		16	13.7 ± 0.3	1.47 ± 0.01	4.11 ± 0.04	1.49 ± 0.03	0.64 ± 0.01	5.05 ± 0.05	3.53 ± 0.03	4.94 ± 0.08	18.3 ± 0.1	6.8 ± 0.1	14.4 ± 0.3	18.0 ± 0.2	2.03 ± 0.02	1.13 ± 0.01	2.05 ± 0.03	2.06 ± 0.19	2.51 ± 0.02
	22	2	12.3 ± 0.1	1.59 ± 0.01	4.43 ± 0.03	1.81 ± 0.02	0.65 ± 0.00	5.04 ± 0.02	3.54 ± 0.02	5.92 ± 0.30	20.0 ± 0.0	7.2 ± 0.4	13.0 ± 0.2	19.2 ± 0.1	1.75 ± 0.01	1.25 ± 0.01	2.11 ± 0.03	1.96 ± 0.21	2.70 ± 0.01
		6	2.2 ± 0.1	0.84 ± 0.03	2.13 ± 0.09	0.68 ± 0.29	0.58 ± 0.02	4.95 ± 0.16	3.46 ± 0.13	2.02 ± 0.28	14.3 ± 0.3	5.6 ± 0.5	6.7 ± 1.7	15.6 ± 0.3	0.90 ± 0.02	1.03 ± 0.02	1.87 ± 0.04	2.07 ± 0.21	3.58 ± 0.10
		16	0.2 ± 0.0	0.14 ± 0.00	0.27 ± 0.00	0.73 ± 0.05	0.45 ± 0.00	4.52 ± 0.04	3.09 ± 0.04	0.04 ± 0.03	7.6 ± 0.0	3.7 ± 0.4	3.4 ± 0.1	8.8 ± 0.0	0.53 ± 0.00	0.80 ± 0.00	1.57 ± 0.01	1.66 ± 0.00	3.93 ± 0.02
ACE		0	41.6 ± 0.8	2.29 ± 0.02	6.59 ± 0.07	4.20 ± 0.09	2.34 ± 0.16	5.32 ± 0.05	3.75 ± 0.03	3.12 ± 0.18	26.1 ± 1.3	10.4 ± 0.1	20.3 ± 1.7	22.2 ± 0.2	3.28 ± 0.03	1.47 ± 0.01	2.43 ± 0.02	2.46 ± 0.02	1.43 ± 0.01
	6	2	35.6 ± 0.4	2.18 ± 0.02	6.23 ± 0.05	3.61 ± 0.04	1.25 ± 0.04	5.34 ± 0.05	3.76 ± 0.04	4.89 ± 0.14	24.1 ± 0.8	9.8 ± 0.0	18.8 ± 0.8	21.7 ± 0.1	3.08 ± 0.01	1.43 ± 0.01	2.41 ± 0.02	2.43 ± 0.01	1.69 ± 0.02
		6	30.3 ± 4.5	2.22 ± 0.32	6.24 ± 0.95	3.01 ± 0.42	0.82 ± 0.12	5.91 ± 0.7	4.17 ± 0.53	6.62 ± 1.14	24.6 ± 2.1	8.9 ± 1.3	20.2 ± 2.0	22.5 ± 2.1	2.93 ± 0.22	1.45 ± 0.11	2.52 ± 0.23	2.56 ± 0.21	2.13 ± 0.09
		16	14.9 ± 0.3	1.55 ± 0.03	4.34 ± 0.08	1.44 ± 0.01	0.67 ± 0.00	5.34 ± 0.02	3.73 ± 0.01	4.97 ± 0.18	18.9 ± 0.2	7.3 ± 0.1	16.4 ± 0.0	19.1 ± 0.1	2.26 ± 0.01	1.23 ± 0.00	2.18 ± 0.02	2.18 ± 0.21	2.55 ± 0.01
	22	2	11.7 ± 0.1	1.66 ± 0.01	4.60 ± 0.03	1.42 ± 0.02	0.67 ± 0.01	5.24 ± 0.04	3.68 ± 0.04	6.29 ± 0.41	20.4 ± 0.1	7.9 ± 0.2	12.4 ± 1.1	20.0 ± 0.1	1.84 ± 0.01	1.31 ± 0.00	2.18 ± 0.00	2.30 ± 0.01	2.87 ± 0.01
		6	2.4 ± 0.1	0.91 ± 0.02	2.31 ± 0.05	0.60 ± 0.37	0.61 ± 0.02	5.21 ± 0.10	3.64 ± 0.08	2.21 ± 0.08	14.7 ± 0.1	5.7 ± 0.1	8.5 ± 1.2	16.6 ± 0.2	1.11 ± 0.01	1.11 ± 0.01	1.93 ± 0.01	2.25 ± 0.03	3.66 ± 0.02
		16	0.3 ± 0.0	0.15 ± 0.00	0.29 ± 0.00	0.71 ± 0.05	0.45 ± 0.00	4.67 ± 0.04	3.17 ± 0.00	0.05 ± 0.00	7.6 ± 0.1	4.1 ± 0.4	4.3 ± 0.0	9.0 ± 0.1	0.74 ± 0.00	0.90 ± 0.00	1.55 ± 0.02	1.91 ± 0.00	3.97 ± 0.01
SUC		0	43.4 ± 2.2	2.35 ± 0.11	6.81 ± 0.33	4.41 ± 0.19	2.52 ± 0.22	5.48 ± 0.21	3.88 ± 0.16	3.13 ± 0.29	26.7 ± 1.5	10.1 ± 0.9	22.5 ± 1.0	22.5 ± 0.6	3.34 ± 0.06	1.49 ± 0.03	2.48 ± 0.06	2.50 ± 0.05	1.45 ± 0.01
	6	2	39.3 ± 4.9	2.35 ± 0.27	6.74 ± 0.81	4.07 ± 0.51	0.47 ± 0.04	5.69 ± 0.60	4.03 ± 0.46	5.05 ± 0.67	25.6 ± 3.2	9.6 ± 0.0	20.7 ± 4.0	22.7 ± 1.7	3.22 ± 0.22	1.49 ± 0.10	2.54 ± 0.21	2.54 ± 0.17	1.73 ± 0.05
		6	28.2 ± 0.7	2.00 ± 0.04	5.67 ± 0.13	3.00 ± 0.08	0.48 ± 0.01	5.39 ± 0.10	3.80 ± 0.08	5.71 ± 0.31	23.1 ± 0.2	8.9 ± 0.1	17.8 ± 1.5	21.0 ± 0.2	2.75 ± 0.02	1.36 ± 0.01	2.35 ± 0.02	2.39 ± 0.01	2.05 ± 0.01
		16	15.9 ± 0.1	1.56 ± 0.01	4.39 ± 0.02	1.72 ± 0.01	0.52 ± 0.01	5.34 ± 0.01	3.73 ± 0.01	4.86 ± 0.02	19.1 ± 0.0	7.3 ± 0.1	16.4 ± 0.0	19.1 ± 0.1	2.24 ± 0.01	1.22 ± 0.01	2.16 ± 0.01	2.30 ± 0.01	2.58 ± 0.01
	22	2	13.1 ± 0.1	1.68 ± 0.01	4.68 ± 0.01	1.91 ± 0.03	0.69 ± 0.01	5.27 ± 0.01	3.70 ± 0.01	6.11 ± 0.31	20.6 ± 0.2	8.0 ± 0.1	11.6 ± 0.2	20.2 ± 0.1	1.82 ± 0.03	1.29 ± 0.01	2.19 ± 0.00	2.11 ± 0.24	2.91 ± 0.01
		6	2.8 ± 0.2	0.90 ± 0.08	2.30 ± 0.20	1.02 ± 0.06	0.59 ± 0.04	5.04 ± 0.39	3.51 ± 0.27	2.10 ± 0.11	14.5 ± 1.0	5.6 ± 0.3	6.5 ± 0.2	16.3 ± 1.3	1.03 ± 0.07	1.05 ± 0.08	1.87 ± 0.12	2.09 ± 0.33	3.62 ± 0.21
		16	0.3 ± 0.0	0.16 ± 0.00	0.32 ± 0.01	0.71 ± 0.05	0.46 ± 0.00	4.68 ± 0.02	3.17 ± 0.05	0.06 ± 0.00	7.9 ± 0.0	3.6 ± 0.1	4.9 ± 1.0	9.4 ± 0.1	0.70 ± 0.01	0.87 ± 0.01	1.52 ± 0.04	1.83 ± 0.13	4.05 ± 0.01
aAbbreviations used: cy, cyanidin; gal, galactoside; glu, glucoside; ara, arabinoside; Q, quercetin; rham, rhamnoside; HMG, 3-hydroxy-3-methylglutaroyl; hex, hexoside; CA, coumaric acid; CQA, caffeoylquinic acid; FA, ferulic acid. bThe concentrations are mean values and standard deviations of triplicate samples (n=3).
